# Supplementary material for: A Comprehensive Study on the Influence of Superheated Steam Treatment on Lipolytic Enzymes, Physicochemical Characteristics, and Volatile Composition of Lightly Milled Rice
Source: Foods. 2024 Jan 11;13(2):240. doi: 10.3390/foods13020240 (PMC10815025; doi:10.3390/foods13020240)
Supplement: Supplementary file 1 [file foods-13-00240-s001.zip]

Archive with 1 entries (1 files):
- foods-2800501-supplementary.pdf
